# Supplementary material for: The absence of core piRNA biogenesis factors does not impact efficient transposon silencing in Drosophila
Source: PLoS Biol. 2023 Jun 6;21(6):e3002099. doi: 10.1371/journal.pbio.3002099 (PMC10243637; doi:10.1371/journal.pbio.3002099)
Supplement: S4 Data — The aubergine gene has been duplicated or triplicated in most species of the obscura group. Shown are the number and the chromosomal location of duplicated copies in each species examined. (XLSX) [file pbio.3002099.s013.xlsx]

## Sheet: Sheet1
subgroup	species	genome assemblies examined	number of aubergine homologues
affinis	azteca	GCA_005876895.1	2**		2*: right next to each other
pseudoobscura	pseudoobscura	GCF_009870125.1	2* + 1		2**: ~200kb apart
	persimilis	GCA_003286085.1	2* + 1		2***: ~100kb apart
	miranda	GCF_003369915.1	2*		2* + 1: third one is ~ 6Mb apart
obscura	bifasciata	GCA_009664405.1	2***
	subobscura	GCF_008121235.1	1
