# Supplementary material for: The absence of core piRNA biogenesis factors does not impact efficient transposon silencing in Drosophila
Source: PLoS Biol. 2023 Jun 6;21(6):e3002099. doi: 10.1371/journal.pbio.3002099 (PMC10243637; doi:10.1371/journal.pbio.3002099)
Supplement: S6 Data — Raw numerical data for Figs 1B, 3E, 4A–4F, 4H, S7A–S7C, S8B–S8G, S9B, and S9C are shown. (XLSX) [file pbio.3002099.s015.xlsx]

## Sheet: Figure_1B
	rp49			gypsy
	technical-rep1	technical-rep2	average	technical-rep1	technical-rep2	average	/rp49
tj::gal4 x shmiR[yb]_biological-rep1	24.855	22.124	23.4895	25.128	25.623	25.3755	-1.886
control_wt_biological-rep1	21.041	21.655	21.348	Undetermined	34.479	34.479	-13.131
tj::gal4 x shmiR[yb]_biological-rep2	22.238	22.473	22.3555	25.738	26.128	25.933	-3.5775
control_wt_biological-rep2	21.387	21.682	21.5345	32.512	33.073	32.7925	-11.258
tj::gal4 x shmiR[yb]_biological-rep3	21.131	21.614	21.3725	24.94	25.423	25.1815	-3.809
control_wt_biological-rep3	20.984	21.554	21.269	33.537	33.707	33.622	-12.353
				average	adjusted		S.D.
tj::gal4 x shmiR[yb]	-1.886	-3.5775	-3.809	-3.09083	9.1565	570.665	1.04982
control	-13.131	-11.258	-12.353	-12.2473	0	1	0.94096
RT-qPCR was performed on two technical replicates from three biological replicates.
Ct values were obtained using the default setting and the values from the two technical replicates were averaged.
Abundance of gypsy mRNA was measured relative to the abundance of rp49 mRNA, after taking into account the difference of 1 cycle in the Ct value as twice in the difference of abundance.
Error bars were obtained as standard deviation of the Ct values from the three data points per genotype.

## Sheet: Figure_3E
	w1118	tj-gal4_ctl	tj-gal4_yb[sh]	D.pseudoobscura	D.bifasciata	D.eugracilis	D.mojavensis
soma_total	69282.1	79239.5	12833.2	75176.5	160002	24053	88419.8		reads per 1 million genome mapping piRNAs
soma_clusters	24170	32093.4	1601.49	49174.6	78698.3	3275.96	56736.1
soma_genic	8546.64	11192.6	6788.4	820.557	9345.08	967.996	2411.93
soma_gypsy_AS	30675.9	30163.5	2463.25	16511.3	41974.1	14261.6	16415.8
soma_gypsy_S	98.0688	112.406	155.248	129.615	691.941	129.506	912.283
soma_others	5791.49	5677.59	1824.81	8540.43	29292.6	5417.94	11943.7
(clusters + gypsy_AS) / total_soma	0.791632	0.78568	0.316736	0.873756	0.754193	0.729122	0.827325

## Sheet: Figure_4A-4B-S7A-C
TE	AS / (AS + S)	species
Polinton-1_DPe	0.794212	Dpse
CR1-1_DPer	0.743297	Dpse
Jockey-2_DPer	0.518127	Dpse
R1_DPs	0.935297	Dpse
Gypsy8-I_Dpse	0.891215	Dpse
LOA-3_DPer	0.825368	Dpse
BEL-7_DPe-I	0.944898	Dpse
LOA-1_DPer	0.732225	Dpse
R1-6_DPer	0.935407	Dpse
LOA-2_DPer	0.831079	Dpse
Gypsy17-I_Dpse	0.895561	Dpse
BEL-8_DPe-I	0.718701	Dpse
Helitron-1_DPe	0.927864	Dpse
Gypsy10-I_Dpse	0.971671	Dpse
BEL2-I_Dpse	0.863143	Dpse
R1-7_DPer	0.916602	Dpse
R1-3_DPer	0.961064	Dpse
BEL-1_DPer-I	0.479852	Dpse
WORF_DMi	0.664944	Dpse
R1-1_DPer	0.949599	Dpse
R1-2_DPer	0.909312	Dpse
Gypsy8-LTR_Dpse	0.849748	Dpse
Jockey-3_DPer	0.715222	Dpse
Gypsy-7_DPer-I	0.818945	Dpse
BEL-2_DPer-I	0.549467	Dpse
R2_DPs	0.956381	Dpse
Gypsy-27_DP-I	0.691003	Dpse
Gypsy24-I_Dpse	0.909374	Dpse
Gypsy-10_DPer-I	0.882694	Dpse
R1-4_DPer	0.920274	Dpse
Gypsy-5_DPer-I	0.882688	Dpse
Gypsy-11_DPer-I	0.745364	Dpse
Jockey-6_DPer	0.457009	Dpse
Kiri-1_DPer	0.836374	Dpse
Jockey-2_DAzt	0.913175	Dpse
Gypsy-11_DPer-LTR	0.65788	Dpse
BEL-3_DPer-I	0.454762	Dpse
Gypsy21-I_Dpse	0.708094	Dpse
R1-5_DPer	0.949866	Dpse
Gypsy22-I_Dpse	0.800794	Dpse
Gypsy3-I_Dpse	0.896838	Dpse
Gypsy-7_DPer-LTR	0.809942	Dpse
Gypsy-10_DPer-LTR	0.899458	Dpse
Gypsy-2_DPer-I	0.881106	Dpse
Gypsy-32_DP-I	0.83845	Dpse
Jockey-5_DPer	0.798368	Dpse
Gypsy18-I_Dpse	0.588783	Dpse
SPOCK_DMi	0.197799	Dpse
Gypsy-9_DPer-I	0.9326	Dpse
Jockey-8_DPer	0.519741	Dpse
Copia2-I_Dpse	0.883216	Dpse
Gypsy19-I_Dpse	0.822028	Dpse
BEL1_I_Dpse	0.842515	Dpse	used in Figure S7B
Gypsy2-I_Dpse	0.857456	Dpse
BEL-5_DPer-I	0.401838	Dpse
Gypsy10-LTR_Dpse	0.936176	Dpse
Gypsy-12_DPer-I	0.886023	Dpse
Jockey-7_DPer	0.701377	Dpse
BEL-15_DP-I	0.822073	Dpse
Gypsy13-I_Dpse	0.858775	Dpse
BEL-14_DP-I	0.502411	Dpse
Gypsy11-I_Dpse	0.704813	Dpse
BEL-5_DPer-LTR	0.691221	Dpse
Gypsy-1_DPer-I	0.735761	Dpse
Gypsy20-I_Dpse	0.789973	Dpse
Gypsy7-I_Dpse	0.840681	Dpse
Gypsy-3_DPer-LTR	0.630555	Dpse
Gypsy4-LTR_Dpse	0.760689	Dpse
BEL-2_DPer-LTR	0.396214	Dpse
Gypsy-6_DPer-I	0.715487	Dpse
BEL-13_DP-I	0.339558	Dpse
Transib2_DP	0.723088	Dpse
CR1-2_DPer	0.289648	Dpse
I-1_DPe	0.897146	Dpse
Gypsy14-I_Dpse	0.736946	Dpse
PARISa_DPs	0.9246	Dpse
Gypsy4-I_Dpse	0.779021	Dpse
CR1-3_DPer	0.728612	Dpse
Gypsy-31_DP-I	0.842977	Dpse
Gypsy-32_DP-LTR	0.832994	Dpse
Gypsy-3_DPer-I	0.720735	Dpse
Gypsy5-I_Dpse	0.804041	Dpse
hAT-1_DP	0.643977	Dpse
BEL-6_DPer-I	0.617093	Dpse
Jockey-9_DPer	0.642373	Dpse
Gypsy-26_DP-LTR	0.513372	Dpse
BEL-4_DPer-I	0.802025	Dpse
BEL-8_DPe-LTR	0.864215	Dpse
Gypsy23-I_Dpse	0.829305	Dpse
Gypsy15-I_Dpse	0.74372	Dpse
BEL-6_DPe-I	0.840456	Dpse
Jockey-4_DPer	0.890633	Dpse
Copia2-LTR_Dpse	0.935462	Dpse
Transib1_DP	0.917428	Dpse
BEL-7_DPer-I	0.823333	Dpse
EnSpm-10_DTa	0.867316	Dpse
Gypsy-6_DPer-LTR	0.586706	Dpse
Gypsy-17_DAzt-LTR	0.976542	Dpse
Jockey-1_DPer	0.634971	Dpse
Gypsy-25_DP-LTR	0.868996	Dpse
Gypsy-17_DAzt-I	0.806253	Dpse
Gypsy15-LTR_Dpse	0.798207	Dpse
Gypsy-1_DPer-LTR	0.60987	Dpse
Gypsy11-LTR_Dpse	0.818848	Dpse
BEL-23_DTa-I	0.998904	Deug
Polinton-2_DEu	0.852121	Deug
R1A_DAn	0.999637	Deug
R1-2_DEu	0.999529	Deug
Helitron-1_DEu	0.917937	Deug
Jockey-6_DEu	0.999918	Deug
BEL-1_Deu-I	0.988061	Deug
CR1-1_DEu	0.969712	Deug
Polinton-1_DEu	0.800526	Deug
BEL-4_DEu-I	0.983707	Deug
Jockey-8_DEu	0.99687	Deug
Jockey-2_DEu	0.990488	Deug
CR1-2_DEu	0.967852	Deug
Jockey-3_DEu	0.987391	Deug
BEL-21_DTa-I	0.99599	Deug
BEL-3_Deu-I	0.87413	Deug
R1-1_DEu	0.999235	Deug
Copia-3_DEu-I	0.966321	Deug
BEL-5_DEu-I	0.998483	Deug
I-3_DEu	0.988083	Deug
Gypsy-8_DEu-I	0.998389	Deug
Gypsy-7_DEu-I	0.986687	Deug
Gypsy-11_DEu-I	0.988342	Deug
Gypsy-2_Deu-I	0.997381	Deug
Gypsy-5_DFi-I	0.999573	Deug
Jockey-1_DEu	0.969924	Deug
BEL-4_DYa-I	0.996143	Deug
BEL-49_DTa-I	0.983179	Deug
Transib-13_DTa	0.982581	Deug
Gypsy-9_DEu-I	0.996635	Deug
BEL-2_Deu-I	0.995472	Deug	used in Figure 4A
piggyBac-2_DEu	0.989713	Deug
BEL-16C_DTa-I	0.983804	Deug
Copia-1_Deu-I	0.997662	Deug
BEL-23_DTa-LTR	0.99595	Deug
piggyBac-1_DEl	0.999823	Deug
Gypsy-4_Deu-I	0.99629	Deug
Gypsy-36_DAn-I	0.975575	Deug
BEL-25_DTa-I	0.0411636	Deug
Gypsy-4_DBi-I	0.509682	Deug	used in Figure S7C
Gypsy-14_DEu-I	0.941209	Deug
Gypsy-8_DEu-LTR	0.894524	Deug
BEL1-I_Dya	0.955318	Deug
Jockey-1_Dro	0.98562	Deug
Gypsy-37_DEl-I	0.976177	Deug
Jockey-7_DEu	0.992922	Deug
Gypsy-59_DEl-I	0.996942	Deug
Gypsy-35_DAn-I	0.971753	Deug
Gypsy-1_Deu-I	0.989088	Deug
hAT-8_DBp	0.995852	Deug
Copia-2_Deu-I	0.914813	Deug
Transib-2_DW	0.99857	Deug
BEL-12_DBp-I	0.999534	Deug
Copia-3_DEl-I	0.994473	Deug
Gypsy-12_DEu-I	0.938091	Deug
piggyBac-2_DSuz	0.857751	Deug
Gypsy-5_Deu-I	0.984136	Deug
I-1_DEu	0.708442	Deug
Gypsy-13_DRh-I	0.977033	Deug
Copia-4_DAn-I	0.974417	Deug
BEL-19_DAn-I	0.995639	Deug
I-8_DBp	0.999491	Deug
BEL-4_DEu-LTR	0.963475	Deug
Copia-1_DBi-I	0.990543	Deug
hAT-22_DTa	0.995725	Deug
Copia-7_DTa-I	0.877926	Deug
Outcast-9_DTa	0.993633	Deug
Jockey-4_DEu	0.995509	Deug
Copia-3_DBp-I	0.996311	Deug
GYPSY6_I	0.979013	Deug
BEL-2_DEl-I	0.974013	Deug
Gypsy-26_DAn-I	0.992319	Deug
BEL-26_DTa-I	0.536972	Deug
Gypsy-11_DBp-LTR	0.978494	Deug
Gypsy-8_DAn-I	0.929301	Deug
BEL-3_Deu-LTR	0.859693	Deug
hAT-1_DEl	0.993001	Deug
Copia-2_Deu-LTR	0.969151	Deug
Gypsy-9_DVir-I	0.93688	Deug
Gypsy-31_DYa-I	0.997357	Deug
Gypsy-11_DEu-LTR	0.978411	Deug
Polinton-4_DSuz	0.983184	Deug
piggyBac-2_DF	0.995809	Deug
BEL-26_DTa-LTR	0.99001	Deug
1360	0.47226	Dmel
1731	0.530928	Dmel
17.6	0.791593	Dmel
297	0.784822	Dmel
3S18	0.510003	Dmel
accord	0.734989	Dmel
accord2	0.350397	Dmel
baggins	0.721431	Dmel
Bari1	0.722947	Dmel
blood	0.857131	Dmel
BS	0.632538	Dmel
BS3	0.595201	Dmel
Burdock	0.653201	Dmel
Circe	0.476881	Dmel
copia	0.543683	Dmel
Copia1	0.747324	Dmel
Cr1a	0.55123	Dmel
diver	0.611848	Dmel	used in Figure S7A
diver2	0.270755	Dmel
Dm88	0.727008	Dmel
Doc	0.744433	Dmel
Doc3-element	0.700975	Dmel
Dsim_ninja	0.475645	Dmel
F-element	0.779757	Dmel
flea	0.866555	Dmel
G2	0.670486	Dmel
G4	0.641116	Dmel
G5	0.588857	Dmel
G5A	0.541128	Dmel
G6	0.685456	Dmel
GATE	0.568884	Dmel
G-element	0.699599	Dmel
gypsy12	0.336427	Dmel
gypsy2	0.861726	Dmel
gypsy3	0.85886	Dmel
gypsy4	0.816668	Dmel
gypsy6	0.787401	Dmel
gypsy7	0.811053	Dmel
gypsy8	0.752146	Dmel
Helena	0.784314	Dmel
HeT-A	0.504134	Dmel
HMS-Beagle	0.376715	Dmel
HMS-Beagle2	0.881569	Dmel
hobo	0.534316	Dmel
hopper	0.267136	Dmel
hopper2	0.221324	Dmel
Idefix	0.854705	Dmel
I-element_new	0.602834	Dmel
INE-1	0.435666	Dmel
invader1	0.444575	Dmel
invader2	0.595804	Dmel
invader3	0.756353	Dmel
invader4	0.618675	Dmel
invader6	0.790912	Dmel
Ivk	0.690473	Dmel
jockey	0.673187	Dmel
jockey2	0.817215	Dmel
Juan	0.601658	Dmel
Max-element	0.714852	Dmel
McClintock	0.766948	Dmel
mdg1	0.941603	Dmel
mdg3	0.723344	Dmel
micropia	0.64451	Dmel
NOF	0.753243	Dmel
opus	0.731884	Dmel
Osvaldo	0.74545	Dmel
pogo	0.668582	Dmel
Quasimodo	0.791933	Dmel
R1A1-element	0.667593	Dmel
R2-element	0.825259	Dmel
Repbase_Bica	0.832476	Dmel
Repbase_Chimpo	0.637318	Dmel
Repbase_Chouto	0.726246	Dmel
Repbase_DNAREP1	0.409899	Dmel
Repbase_Rt1a	0.733545	Dmel
Repbase_Rt1b	0.716443	Dmel
roo	0.860726	Dmel
rooA	0.862344	Dmel
rover	0.64717	Dmel
Rt1c	0.593942	Dmel
S-element	0.636471	Dmel
springer	0.78671	Dmel
Stalker	0.941904	Dmel
Stalker2	0.919624	Dmel
TAHRE	0.492521	Dmel
TART-A_3primedeleted	0.753561	Dmel
Tc1-2	0.674932	Dmel
Tirant	0.724772	Dmel
transib2	0.72094	Dmel
Transpac	0.663874	Dmel
X-element	0.710866	Dmel

## Sheet: Figure_4C
type	Reads per miRNAs	Species
TE_S	0.247772	Deug
TE_AS	5.23981	Deug
TE_S_AS	0.0492648	Deug
others	1.52793	Deug
TE_S	1.63624	Dmel
TE_AS	3.86728	Dmel
TE_S_AS	0.137938	Dmel
others	0.658973	Dmel
TE_S	1.14731	Dpse
TE_AS	3.91421	Dpse
TE_S_AS	0.0810407	Dpse
others	1.15678	Dpse

## Sheet: Figure_4D
TE	5'-5'-linkage	species
HMS-Beagle2	0.129595	Dmel
hobo	0.29268	Dmel
S-element	0.240049	Dmel
Copia1	0.161627	Dmel
Quasimodo	0.210962	Dmel
I-element_new	0.27861	Dmel
accord2	0.153363	Dmel
HeT-A	0.236819	Dmel
mdg3	0.207194	Dmel
G5A	0.104766	Dmel
invader1	0.203553	Dmel
invader2	0.315589	Dmel
invader3	0.174554	Dmel
invader4	0.284857	Dmel
flea	0.220512	Dmel
invader6	0.234827	Dmel
hopper	0.326918	Dmel
McClintock	0.182145	Dmel
Ivk	0.248012	Dmel
Repbase_Bica	0.163963	Dmel
Repbase_Rt1a	0.291323	Dmel
Repbase_Rt1b	0.314757	Dmel
R2-element	0.193557	Dmel
3S18	0.225334	Dmel
TART-A_3primedeleted	0.201416	Dmel
1731	0.238295	Dmel
F-element	0.289202	Dmel
GATE	0.32787	Dmel
copia	0.118584	Dmel
Circe	0.269501	Dmel
baggins	0.230552	Dmel
Doc	0.35348	Dmel
rooA	0.201783	Dmel
G-element	0.235552	Dmel
jockey2	0.158697	Dmel
Cr1a	0.254667	Dmel
gypsy2	0.128432	Dmel
gypsy3	0.142274	Dmel
gypsy4	0.178775	Dmel
jockey	0.270052	Dmel
NOF	0.146459	Dmel
gypsy6	0.193844	Dmel
gypsy7	0.0874479	Dmel
opus	0.32156	Dmel
gypsy8	0.222649	Dmel
accord	0.193766	Dmel
BS	0.191657	Dmel
diver2	0.268763	Dmel
Burdock	0.223646	Dmel
rover	0.166098	Dmel
diver	0.204162	Dmel
297	0.338488	Dmel
blood	0.189595	Dmel
Doc3-element	0.236049	Dmel
Dm88	0.254121	Dmel
roo	0.328322	Dmel
Max-element	0.315537	Dmel
Osvaldo	0.26405	Dmel
Helena	0.132548	Dmel
Juan	0.192513	Dmel
17.6	0.20647	Dmel
INE-1	0.191342	Dmel
pogo	0.182715	Dmel
BS3	0.185459	Dmel
micropia	0.251366	Dmel
Repbase_DNAREP1	0.16676	Dmel
hopper2	0.313337	Dmel
Dsim_ninja	0.24054	Dmel
Transpac	0.24638	Dmel
HMS-Beagle	0.189231	Dmel
G2	0.253293	Dmel
Idefix	0.155702	Dmel
G4	0.186534	Dmel
G5	0.207442	Dmel
G6	0.297407	Dmel
gypsy12	0.260082	Dmel
Rt1c	0.0692851	Dmel
R1A1-element	0.328453	Dmel
transib2	0.186125	Dmel
X-element	0.265524	Dmel
Tirant	0.207106	Dmel
1360	0.426891	Dmel
springer	0.18224	Dmel
Bari1	0.164545	Dmel
TAHRE	0.225271	Dmel
Repbase_Chimpo	0.2536	Dmel
Repbase_Chouto	0.194463	Dmel
Tc1-2	0.224781	Dmel
Polinton-1_DPe	0.502494	Dpse
CR1-1_DPer	0.460758	Dpse
Jockey-2_DPer	0.418996	Dpse
Gypsy8-I_Dpse	0.529099	Dpse
LOA-3_DPer	0.48266	Dpse
LOA-1_DPer	0.446532	Dpse
LOA-2_DPer	0.463805	Dpse
Gypsy17-I_Dpse	0.339876	Dpse
BEL-8_DPe-I	0.436475	Dpse
BEL2-I_Dpse	0.335123	Dpse
BEL-1_DPer-I	0.425222	Dpse
WORF_DMi	0.365121	Dpse
Gypsy8-LTR_Dpse	0.518633	Dpse
Jockey-3_DPer	0.380675	Dpse
Gypsy-7_DPer-I	0.402178	Dpse
BEL-2_DPer-I	0.42321	Dpse
Gypsy-27_DP-I	0.470098	Dpse
Gypsy-10_DPer-I	0.505227	Dpse
Gypsy-5_DPer-I	0.435602	Dpse
Gypsy-11_DPer-I	0.467088	Dpse
Jockey-6_DPer	0.403117	Dpse
Kiri-1_DPer	0.404966	Dpse
Gypsy-11_DPer-LTR	0.425861	Dpse
BEL-3_DPer-I	0.408428	Dpse
Gypsy21-I_Dpse	0.438109	Dpse
Gypsy22-I_Dpse	0.44189	Dpse
Gypsy3-I_Dpse	0.428502	Dpse
Gypsy-7_DPer-LTR	0.516686	Dpse
Gypsy-10_DPer-LTR	0.491542	Dpse
Gypsy-2_DPer-I	0.410832	Dpse
Gypsy-32_DP-I	0.38956	Dpse
Jockey-5_DPer	0.422672	Dpse
Gypsy18-I_Dpse	0.315698	Dpse
SPOCK_DMi	0.399	Dpse
Jockey-8_DPer	0.343425	Dpse
Copia2-I_Dpse	0.353185	Dpse
Gypsy19-I_Dpse	0.352677	Dpse
BEL1_I_Dpse	0.417567	Dpse
Gypsy2-I_Dpse	0.396926	Dpse
BEL-5_DPer-I	0.407117	Dpse
Gypsy-12_DPer-I	0.412819	Dpse
Jockey-7_DPer	0.406705	Dpse
BEL-15_DP-I	0.436568	Dpse
Gypsy13-I_Dpse	0.415339	Dpse
BEL-14_DP-I	0.424252	Dpse
Gypsy11-I_Dpse	0.436734	Dpse
BEL-5_DPer-LTR	0.378736	Dpse
Gypsy-1_DPer-I	0.376446	Dpse
Gypsy20-I_Dpse	0.406622	Dpse
Gypsy7-I_Dpse	0.456828	Dpse
Gypsy-3_DPer-LTR	0.445244	Dpse
Gypsy4-LTR_Dpse	0.410342	Dpse
BEL-2_DPer-LTR	0.453523	Dpse
Gypsy-6_DPer-I	0.39214	Dpse
BEL-13_DP-I	0.433554	Dpse
Transib2_DP	0.443159	Dpse
CR1-2_DPer	0.36632	Dpse
I-1_DPe	0.361469	Dpse
Gypsy14-I_Dpse	0.353489	Dpse
Gypsy4-I_Dpse	0.431511	Dpse
CR1-3_DPer	0.493379	Dpse
Gypsy-31_DP-I	0.437164	Dpse
Gypsy-32_DP-LTR	0.421858	Dpse
Gypsy-3_DPer-I	0.407467	Dpse
Gypsy5-I_Dpse	0.431356	Dpse
hAT-1_DP	0.224307	Dpse
BEL-6_DPer-I	0.487765	Dpse
Jockey-9_DPer	0.4133	Dpse
Gypsy-26_DP-LTR	0.415903	Dpse
BEL-4_DPer-I	0.435199	Dpse
BEL-8_DPe-LTR	0.289763	Dpse
Gypsy23-I_Dpse	0.411344	Dpse
Gypsy15-I_Dpse	0.411467	Dpse
BEL-6_DPe-I	0.3823	Dpse
Jockey-4_DPer	0.39875	Dpse
BEL-7_DPer-I	0.402623	Dpse
EnSpm-10_DTa	0.210886	Dpse
Gypsy-6_DPer-LTR	0.456128	Dpse
Jockey-1_DPer	0.226242	Dpse
Gypsy-25_DP-LTR	0.366862	Dpse
Gypsy-17_DAzt-I	0.353472	Dpse
Gypsy15-LTR_Dpse	0.413402	Dpse
Gypsy-1_DPer-LTR	0.280265	Dpse
Gypsy11-LTR_Dpse	0.497291	Dpse
Polinton-2_DEu	0.0491894	Deug
Polinton-1_DEu	0.0433527	Deug
BEL-3_Deu-I	0.0563142	Deug
Gypsy-4_DBi-I	0.0494866	Deug
Mariner-2_Dro	0.0511604	Deug
I-1_DEu	0.0482551	Deug
BEL-26_DTa-I	0.0628332	Deug
piggyBac-2_DSuz	0.0438402	Deug
Copia-7_DTa-I	0.0517038	Deug
BEL-3_Deu-LTR	0.0498068	Deug

## Sheet: Figure_4E_S8E-F
3'-5' linkage / nt	frequency	library, TE
-8	0.0520711	D. eugracilis Piwi-IP, BEL-2_Deu	Figure_S8E
-7	0.0524042	D. eugracilis Piwi-IP, BEL-2_Deu	Figure_S8E
-6	0.05716	D. eugracilis Piwi-IP, BEL-2_Deu	Figure_S8E
-5	0.0491404	D. eugracilis Piwi-IP, BEL-2_Deu	Figure_S8E
-4	0.0534439	D. eugracilis Piwi-IP, BEL-2_Deu	Figure_S8E
-3	0.0547956	D. eugracilis Piwi-IP, BEL-2_Deu	Figure_S8E
-2	0.0535903	D. eugracilis Piwi-IP, BEL-2_Deu	Figure_S8E
-1	0.0399139	D. eugracilis Piwi-IP, BEL-2_Deu	Figure_S8E
0	0.0520636	D. eugracilis Piwi-IP, BEL-2_Deu	Figure_S8E
1	0.0920286	D. eugracilis Piwi-IP, BEL-2_Deu	Figure_S8E	Z score was calculated as z = (linkage-value [position +1] - mean linkage-value [other positions]) / standard deviation
2	0.0318994	D. eugracilis Piwi-IP, BEL-2_Deu	Figure_S8E
3	0.0401095	D. eugracilis Piwi-IP, BEL-2_Deu	Figure_S8E
4	0.0474282	D. eugracilis Piwi-IP, BEL-2_Deu	Figure_S8E
5	0.0373858	D. eugracilis Piwi-IP, BEL-2_Deu	Figure_S8E
6	0.0453836	D. eugracilis Piwi-IP, BEL-2_Deu	Figure_S8E
7	0.049109	D. eugracilis Piwi-IP, BEL-2_Deu	Figure_S8E
8	0.0462182	D. eugracilis Piwi-IP, BEL-2_Deu	Figure_S8E
9	0.0492348	D. eugracilis Piwi-IP, BEL-2_Deu	Figure_S8E
10	0.0478101	D. eugracilis Piwi-IP, BEL-2_Deu	Figure_S8E
11	0.0488099	D. eugracilis Piwi-IP, BEL-2_Deu	Figure_S8E
-8	0.0498557	D. eugracilis Aub-IP, BEL-2_Deu	Figure_S8F
-7	0.0515242	D. eugracilis Aub-IP, BEL-2_Deu	Figure_S8F
-6	0.0546255	D. eugracilis Aub-IP, BEL-2_Deu	Figure_S8F
-5	0.0499677	D. eugracilis Aub-IP, BEL-2_Deu	Figure_S8F
-4	0.0488321	D. eugracilis Aub-IP, BEL-2_Deu	Figure_S8F
-3	0.053744	D. eugracilis Aub-IP, BEL-2_Deu	Figure_S8F
-2	0.054044	D. eugracilis Aub-IP, BEL-2_Deu	Figure_S8F
-1	0.0461706	D. eugracilis Aub-IP, BEL-2_Deu	Figure_S8F
0	0.051424	D. eugracilis Aub-IP, BEL-2_Deu	Figure_S8F
1	0.071417	D. eugracilis Aub-IP, BEL-2_Deu	Figure_S8F	Z score was calculated as z = (linkage-value [position +1] - mean linkage-value [other positions]) / standard deviation
2	0.0341714	D. eugracilis Aub-IP, BEL-2_Deu	Figure_S8F
3	0.0426941	D. eugracilis Aub-IP, BEL-2_Deu	Figure_S8F
4	0.0506905	D. eugracilis Aub-IP, BEL-2_Deu	Figure_S8F
5	0.0454112	D. eugracilis Aub-IP, BEL-2_Deu	Figure_S8F
6	0.0488616	D. eugracilis Aub-IP, BEL-2_Deu	Figure_S8F
7	0.0482507	D. eugracilis Aub-IP, BEL-2_Deu	Figure_S8F
8	0.0488031	D. eugracilis Aub-IP, BEL-2_Deu	Figure_S8F
9	0.0485741	D. eugracilis Aub-IP, BEL-2_Deu	Figure_S8F
10	0.0497791	D. eugracilis Aub-IP, BEL-2_Deu	Figure_S8F
11	0.0511596	D. eugracilis Aub-IP, BEL-2_Deu	Figure_S8F
-8	0.0469001	D. eugracilis whole ovary, BEL-2_Deu	Figure_4E
-7	0.0514761	D. eugracilis whole ovary, BEL-2_Deu	Figure_4E
-6	0.0560411	D. eugracilis whole ovary, BEL-2_Deu	Figure_4E
-5	0.0517184	D. eugracilis whole ovary, BEL-2_Deu	Figure_4E
-4	0.0514067	D. eugracilis whole ovary, BEL-2_Deu	Figure_4E
-3	0.0560812	D. eugracilis whole ovary, BEL-2_Deu	Figure_4E
-2	0.0519971	D. eugracilis whole ovary, BEL-2_Deu	Figure_4E
-1	0.0458517	D. eugracilis whole ovary, BEL-2_Deu	Figure_4E
0	0.0469778	D. eugracilis whole ovary, BEL-2_Deu	Figure_4E
1	0.0758492	D. eugracilis whole ovary, BEL-2_Deu	Figure_4E	Z score was calculated as z = (linkage-value [position +1] - mean linkage-value [other positions]) / standard deviation
2	0.0330163	D. eugracilis whole ovary, BEL-2_Deu	Figure_4E
3	0.0411864	D. eugracilis whole ovary, BEL-2_Deu	Figure_4E
4	0.044919	D. eugracilis whole ovary, BEL-2_Deu	Figure_4E
5	0.0455056	D. eugracilis whole ovary, BEL-2_Deu	Figure_4E
6	0.0499875	D. eugracilis whole ovary, BEL-2_Deu	Figure_4E
7	0.0485524	D. eugracilis whole ovary, BEL-2_Deu	Figure_4E
8	0.0530999	D. eugracilis whole ovary, BEL-2_Deu	Figure_4E
9	0.0512018	D. eugracilis whole ovary, BEL-2_Deu	Figure_4E
10	0.0485011	D. eugracilis whole ovary, BEL-2_Deu	Figure_4E
11	0.0497309	D. eugracilis whole ovary, BEL-2_Deu	Figure_4E

## Sheet: Figure_4E_S8E-F_weblogo
D. eugracilis whole ovary, nucleotide frequency around 3' ends of piRNAs mapping to BEL-2_Deu in Figure_4E
position	A	C	G	U	Entropy	Low	High	Weight
-4	218	174	148	137	0.0186	0.0073	0.0352	1
-3	193	158	179	147	0.0078	0.0017	0.0185	1
-2	214	182	143	138	0.0186	0.0073	0.035	1
-1	145	130	273	129	0.0591	0.0329	0.0854	1
0	145	178	238	116	0.0372	0.0172	0.0573	1
1	133	131	178	235	0.0323	0.0135	0.0511	1
2	211	175	184	107	0.0296	0.0126	0.0467	1
3	135	189	224	129	0.0288	0.0112	0.0463	1
4	185	176	209	107	0.0292	0.0123	0.046	1
5	177	172	183	145	0.006	0.001	0.0152	1
6	173	194	181	129	0.013	0.0043	0.0265	1
D. eugracilis Piwi-IP, nucleotide frequency around 3' ends of piRNAs mapping to BEL-2_Deu in Figure_S8E
position	A	C	G	U	Entropy	Low	High	Weight
-4	108	114	109	56	0.037	0.0168	0.0649	1
-3	107	121	111	48	0.0535	0.0247	0.0823	1
-2	106	108	69	104	0.0185	0.0055	0.0395	1
-1	70	71	165	81	0.0782	0.0385	0.1179	1
0	106	97	121	63	0.0293	0.0115	0.0553	1
1	60	92	81	154	0.065	0.0297	0.1002	1
2	119	77	131	60	0.0501	0.0203	0.0798	1
3	92	119	100	76	0.0165	0.0042	0.0371	1
4	114	86	127	60	0.0408	0.0142	0.0674	1
5	107	89	111	80	0.0125	0.0025	0.0303	1
6	93	100	118	76	0.0159	0.0039	0.036	1
D. eugracilis Aub-IP, nucleotide frequency around 3' ends of piRNAs mapping to BEL-2_Deu in Figure_S8F
position	A	C	G	U	Entropy	Low	High	Weight
-4	98	91	74	76	0.0114	0.0018	0.0294	1
-3	83	99	77	80	0.0092	0.0012	0.0254	1
-2	100	81	66	92	0.0158	0.0036	0.0371	1
-1	69	65	136	69	0.0589	0.0223	0.0955	1
0	68	77	136	58	0.0626	0.0252	0.1	1
1	68	76	95	100	0.0164	0.0038	0.0382	1
2	100	83	103	53	0.0336	0.0133	0.063	1
3	92	85	114	48	0.0461	0.0165	0.0757	1
4	86	80	120	53	0.0437	0.0192	0.0782	1
5	83	102	108	46	0.0488	0.0188	0.0788	1
6	69	83	120	67	0.0338	0.0124	0.0655	1

## Sheet: Figure_4F
TE	3'-5'-linkage	Species
BEL-23_DTa-I	0.094131	Deug_whole-ovaries
Polinton-2_DEu	0.0953355	Deug_whole-ovaries
R1A_DAn	0.0559569	Deug_whole-ovaries
R1-2_DEu	0.077708	Deug_whole-ovaries
Helitron-1_DEu	0.0813947	Deug_whole-ovaries
Jockey-6_DEu	0.0787735	Deug_whole-ovaries
BEL-1_Deu-I	0.0643885	Deug_whole-ovaries
CR1-1_DEu	0.0851243	Deug_whole-ovaries
Polinton-1_DEu	0.0860815	Deug_whole-ovaries
BEL-4_DEu-I	0.0846279	Deug_whole-ovaries
Jockey-8_DEu	0.082306	Deug_whole-ovaries
Jockey-2_DEu	0.080648	Deug_whole-ovaries
CR1-2_DEu	0.0893622	Deug_whole-ovaries
Jockey-3_DEu	0.0656067	Deug_whole-ovaries
BEL-21_DTa-I	0.0875926	Deug_whole-ovaries
BEL-3_Deu-I	0.072126	Deug_whole-ovaries
R1-1_DEu	0.0745067	Deug_whole-ovaries
Copia-3_DEu-I	0.085255	Deug_whole-ovaries
BEL-5_DEu-I	0.075301	Deug_whole-ovaries
I-3_DEu	0.0690251	Deug_whole-ovaries
Gypsy-8_DEu-I	0.0729862	Deug_whole-ovaries
Gypsy-7_DEu-I	0.0831257	Deug_whole-ovaries
Gypsy-11_DEu-I	0.0897546	Deug_whole-ovaries
Gypsy-2_Deu-I	0.0714369	Deug_whole-ovaries
Gypsy-5_DFi-I	0.0947073	Deug_whole-ovaries
Jockey-1_DEu	0.072078	Deug_whole-ovaries
BEL-4_DYa-I	0.068429	Deug_whole-ovaries
BEL-49_DTa-I	0.0907966	Deug_whole-ovaries
Transib-13_DTa	0.0768081	Deug_whole-ovaries
Gypsy-9_DEu-I	0.0869833	Deug_whole-ovaries
BEL-2_Deu-I	0.0758492	Deug_whole-ovaries
piggyBac-2_DEu	0.0903877	Deug_whole-ovaries
BEL-16C_DTa-I	0.0846863	Deug_whole-ovaries
Copia-1_Deu-I	0.0932817	Deug_whole-ovaries
BEL-23_DTa-LTR	0.0785505	Deug_whole-ovaries
piggyBac-1_DEl	0.0894068	Deug_whole-ovaries
Gypsy-4_Deu-I	0.0881158	Deug_whole-ovaries
Gypsy-36_DAn-I	0.0927306	Deug_whole-ovaries
Gypsy-4_DBi-I	0.104723	Deug_whole-ovaries
Gypsy-14_DEu-I	0.0923483	Deug_whole-ovaries
Gypsy-8_DEu-LTR	0.0517456	Deug_whole-ovaries
BEL1-I_Dya	0.0531853	Deug_whole-ovaries
Jockey-1_Dro	0.0942268	Deug_whole-ovaries
Gypsy-37_DEl-I	0.0412244	Deug_whole-ovaries
Jockey-7_DEu	0.0891096	Deug_whole-ovaries
Gypsy-59_DEl-I	0.0930208	Deug_whole-ovaries
Gypsy-35_DAn-I	0.0899108	Deug_whole-ovaries
Gypsy-1_Deu-I	0.0985065	Deug_whole-ovaries
hAT-8_DBp	0.0633086	Deug_whole-ovaries
Copia-2_Deu-I	0.0699634	Deug_whole-ovaries
Transib-2_DW	0.0167798	Deug_whole-ovaries
BEL-12_DBp-I	0.0491887	Deug_whole-ovaries
Copia-3_DEl-I	0.0951314	Deug_whole-ovaries
Gypsy-12_DEu-I	0.100395	Deug_whole-ovaries
piggyBac-2_DSuz	0.0965761	Deug_whole-ovaries
Gypsy-5_Deu-I	0.0859703	Deug_whole-ovaries
I-1_DEu	0.0778056	Deug_whole-ovaries
Gypsy-13_DRh-I	0.0533195	Deug_whole-ovaries
Copia-4_DAn-I	0.0808856	Deug_whole-ovaries
BEL-19_DAn-I	0.0612832	Deug_whole-ovaries
I-8_DBp	0.0336941	Deug_whole-ovaries
BEL-4_DEu-LTR	0.0929444	Deug_whole-ovaries
Copia-1_DBi-I	0.0924011	Deug_whole-ovaries
hAT-22_DTa	0.0851541	Deug_whole-ovaries
Copia-7_DTa-I	0.0732601	Deug_whole-ovaries
Outcast-9_DTa	0.0940467	Deug_whole-ovaries
Jockey-4_DEu	0.0810015	Deug_whole-ovaries
Copia-3_DBp-I	0.0571302	Deug_whole-ovaries
GYPSY6_I	0.0453471	Deug_whole-ovaries
BEL-2_DEl-I	0.0477496	Deug_whole-ovaries
Gypsy-26_DAn-I	0.105158	Deug_whole-ovaries
BEL-26_DTa-I	0.0217933	Deug_whole-ovaries
Gypsy-11_DBp-LTR	0.0844557	Deug_whole-ovaries
Gypsy-8_DAn-I	0.0727358	Deug_whole-ovaries
BEL-3_Deu-LTR	0.102555	Deug_whole-ovaries
hAT-1_DEl	0.0902687	Deug_whole-ovaries
Copia-2_Deu-LTR	0.0774074	Deug_whole-ovaries
Gypsy-9_DVir-I	0.0784925	Deug_whole-ovaries
Gypsy-31_DYa-I	0.0185739	Deug_whole-ovaries
Gypsy-11_DEu-LTR	0.0808568	Deug_whole-ovaries
Polinton-4_DSuz	0.0743818	Deug_whole-ovaries
piggyBac-2_DF	0.0747542	Deug_whole-ovaries
BEL-26_DTa-LTR	0.0598952	Deug_whole-ovaries
BEL-23_DTa-I	0.102807	Deug-Piwi-IP
Polinton-2_DEu	0.0954767	Deug-Piwi-IP
R1A_DAn	0.0678005	Deug-Piwi-IP
R1-2_DEu	0.0849904	Deug-Piwi-IP
Helitron-1_DEu	0.0919996	Deug-Piwi-IP
Jockey-6_DEu	0.0935368	Deug-Piwi-IP
BEL-1_Deu-I	0.0791818	Deug-Piwi-IP
CR1-1_DEu	0.101586	Deug-Piwi-IP
Polinton-1_DEu	0.0952934	Deug-Piwi-IP
BEL-4_DEu-I	0.0905409	Deug-Piwi-IP
Jockey-8_DEu	0.0830617	Deug-Piwi-IP
Jockey-2_DEu	0.0987276	Deug-Piwi-IP
CR1-2_DEu	0.100077	Deug-Piwi-IP
Jockey-3_DEu	0.0709446	Deug-Piwi-IP
BEL-21_DTa-I	0.0886208	Deug-Piwi-IP
BEL-3_Deu-I	0.0912826	Deug-Piwi-IP
R1-1_DEu	0.0864246	Deug-Piwi-IP
Copia-3_DEu-I	0.0908019	Deug-Piwi-IP
BEL-5_DEu-I	0.0918119	Deug-Piwi-IP
I-3_DEu	0.0874388	Deug-Piwi-IP
Gypsy-8_DEu-I	0.0667992	Deug-Piwi-IP
Gypsy-7_DEu-I	0.0922236	Deug-Piwi-IP
Gypsy-11_DEu-I	0.0916084	Deug-Piwi-IP
Gypsy-2_Deu-I	0.0811425	Deug-Piwi-IP
Gypsy-5_DFi-I	0.0970255	Deug-Piwi-IP
Jockey-1_DEu	0.0802455	Deug-Piwi-IP
BEL-4_DYa-I	0.0831239	Deug-Piwi-IP
BEL-49_DTa-I	0.0931112	Deug-Piwi-IP
Transib-13_DTa	0.0867149	Deug-Piwi-IP
Gypsy-9_DEu-I	0.0917292	Deug-Piwi-IP
BEL-2_Deu-I	0.0920286	Deug-Piwi-IP
piggyBac-2_DEu	0.0922471	Deug-Piwi-IP
BEL-16C_DTa-I	0.0992168	Deug-Piwi-IP
Copia-1_Deu-I	0.104739	Deug-Piwi-IP
BEL-23_DTa-LTR	0.108002	Deug-Piwi-IP
piggyBac-1_DEl	0.0937826	Deug-Piwi-IP
Gypsy-4_Deu-I	0.0902793	Deug-Piwi-IP
Gypsy-36_DAn-I	0.0932637	Deug-Piwi-IP
Gypsy-4_DBi-I	0.116963	Deug-Piwi-IP
Gypsy-14_DEu-I	0.0989787	Deug-Piwi-IP
Gypsy-8_DEu-LTR	0.0730192	Deug-Piwi-IP
BEL1-I_Dya	0.0583416	Deug-Piwi-IP
Jockey-1_Dro	0.0954096	Deug-Piwi-IP
Gypsy-37_DEl-I	0.0614341	Deug-Piwi-IP
Jockey-7_DEu	0.0902223	Deug-Piwi-IP
Gypsy-59_DEl-I	0.0985992	Deug-Piwi-IP
Gypsy-35_DAn-I	0.10255	Deug-Piwi-IP
Gypsy-1_Deu-I	0.107144	Deug-Piwi-IP
hAT-8_DBp	0.0612428	Deug-Piwi-IP
Copia-2_Deu-I	0.0816857	Deug-Piwi-IP
Transib-2_DW	0.0140477	Deug-Piwi-IP
BEL-12_DBp-I	0.0422682	Deug-Piwi-IP
Copia-3_DEl-I	0.0996918	Deug-Piwi-IP
Gypsy-12_DEu-I	0.105703	Deug-Piwi-IP
piggyBac-2_DSuz	0.101218	Deug-Piwi-IP
Gypsy-5_Deu-I	0.0973972	Deug-Piwi-IP
I-1_DEu	0.09184	Deug-Piwi-IP
Gypsy-13_DRh-I	0.0675299	Deug-Piwi-IP
Copia-4_DAn-I	0.0936667	Deug-Piwi-IP
BEL-19_DAn-I	0.0804565	Deug-Piwi-IP
I-8_DBp	0.0438686	Deug-Piwi-IP
BEL-4_DEu-LTR	0.125216	Deug-Piwi-IP
Copia-1_DBi-I	0.0908573	Deug-Piwi-IP
hAT-22_DTa	0.0810509	Deug-Piwi-IP
Copia-7_DTa-I	0.0621109	Deug-Piwi-IP
Outcast-9_DTa	0.0967015	Deug-Piwi-IP
Jockey-4_DEu	0.100148	Deug-Piwi-IP
Copia-3_DBp-I	0.064537	Deug-Piwi-IP
GYPSY6_I	0.055043	Deug-Piwi-IP
BEL-2_DEl-I	0.0605302	Deug-Piwi-IP
Gypsy-26_DAn-I	0.102988	Deug-Piwi-IP
BEL-26_DTa-I	0.0335109	Deug-Piwi-IP
Gypsy-11_DBp-LTR	0.0865808	Deug-Piwi-IP
Gypsy-8_DAn-I	0.0855075	Deug-Piwi-IP
BEL-3_Deu-LTR	0.113039	Deug-Piwi-IP
hAT-1_DEl	0.101652	Deug-Piwi-IP
Copia-2_Deu-LTR	0.111915	Deug-Piwi-IP
Gypsy-9_DVir-I	0.0830535	Deug-Piwi-IP
Gypsy-31_DYa-I	0.0316922	Deug-Piwi-IP
Gypsy-11_DEu-LTR	0.0807564	Deug-Piwi-IP
Polinton-4_DSuz	0.0757686	Deug-Piwi-IP
piggyBac-2_DF	0.105769	Deug-Piwi-IP
BEL-26_DTa-LTR	0.065247	Deug-Piwi-IP
BEL-23_DTa-I	0.0803389	Deug-Aub-IP
Polinton-2_DEu	0.0800116	Deug-Aub-IP
R1A_DAn	0.0567088	Deug-Aub-IP
R1-2_DEu	0.068755	Deug-Aub-IP
Helitron-1_DEu	0.0742943	Deug-Aub-IP
Jockey-6_DEu	0.0710997	Deug-Aub-IP
BEL-1_Deu-I	0.0590473	Deug-Aub-IP
CR1-1_DEu	0.0716805	Deug-Aub-IP
Polinton-1_DEu	0.0780616	Deug-Aub-IP
BEL-4_DEu-I	0.070799	Deug-Aub-IP
Jockey-8_DEu	0.0698079	Deug-Aub-IP
Jockey-2_DEu	0.0710588	Deug-Aub-IP
CR1-2_DEu	0.0745839	Deug-Aub-IP
Jockey-3_DEu	0.0569244	Deug-Aub-IP
BEL-21_DTa-I	0.0786958	Deug-Aub-IP
BEL-3_Deu-I	0.0704715	Deug-Aub-IP
R1-1_DEu	0.0681414	Deug-Aub-IP
Copia-3_DEu-I	0.0759083	Deug-Aub-IP
BEL-5_DEu-I	0.0700906	Deug-Aub-IP
I-3_DEu	0.0607695	Deug-Aub-IP
Gypsy-8_DEu-I	0.060107	Deug-Aub-IP
Gypsy-7_DEu-I	0.0694201	Deug-Aub-IP
Gypsy-11_DEu-I	0.0774477	Deug-Aub-IP
Gypsy-2_Deu-I	0.0691659	Deug-Aub-IP
Gypsy-5_DFi-I	0.0821222	Deug-Aub-IP
Jockey-1_DEu	0.0646372	Deug-Aub-IP
BEL-4_DYa-I	0.0583077	Deug-Aub-IP
BEL-49_DTa-I	0.0761265	Deug-Aub-IP
Transib-13_DTa	0.071858	Deug-Aub-IP
Gypsy-9_DEu-I	0.0767606	Deug-Aub-IP
BEL-2_Deu-I	0.071417	Deug-Aub-IP
piggyBac-2_DEu	0.0796444	Deug-Aub-IP
BEL-16C_DTa-I	0.0733869	Deug-Aub-IP
Copia-1_Deu-I	0.0840559	Deug-Aub-IP
BEL-23_DTa-LTR	0.0780101	Deug-Aub-IP
piggyBac-1_DEl	0.0840099	Deug-Aub-IP
Gypsy-4_Deu-I	0.0758279	Deug-Aub-IP
Gypsy-36_DAn-I	0.0759854	Deug-Aub-IP
Gypsy-4_DBi-I	0.0833213	Deug-Aub-IP
Gypsy-14_DEu-I	0.0822536	Deug-Aub-IP
Gypsy-8_DEu-LTR	0.0499694	Deug-Aub-IP
BEL1-I_Dya	0.0440016	Deug-Aub-IP
Jockey-1_Dro	0.0836499	Deug-Aub-IP
Gypsy-37_DEl-I	0.0503533	Deug-Aub-IP
Jockey-7_DEu	0.0722438	Deug-Aub-IP
Gypsy-59_DEl-I	0.0807167	Deug-Aub-IP
Gypsy-35_DAn-I	0.0792033	Deug-Aub-IP
Gypsy-1_Deu-I	0.0860889	Deug-Aub-IP
hAT-8_DBp	0.0600456	Deug-Aub-IP
Copia-2_Deu-I	0.065726	Deug-Aub-IP
Transib-2_DW	0.013021	Deug-Aub-IP
BEL-12_DBp-I	0.0377076	Deug-Aub-IP
Copia-3_DEl-I	0.0767308	Deug-Aub-IP
Gypsy-12_DEu-I	0.0826096	Deug-Aub-IP
piggyBac-2_DSuz	0.0877132	Deug-Aub-IP
Gypsy-5_Deu-I	0.0805841	Deug-Aub-IP
I-1_DEu	0.0695859	Deug-Aub-IP
Gypsy-13_DRh-I	0.0402768	Deug-Aub-IP
Copia-4_DAn-I	0.0744127	Deug-Aub-IP
BEL-19_DAn-I	0.0518713	Deug-Aub-IP
I-8_DBp	0.0310882	Deug-Aub-IP
BEL-4_DEu-LTR	0.0954181	Deug-Aub-IP
Copia-1_DBi-I	0.0810877	Deug-Aub-IP
hAT-22_DTa	0.0694039	Deug-Aub-IP
Copia-7_DTa-I	0.0718532	Deug-Aub-IP
Outcast-9_DTa	0.0785935	Deug-Aub-IP
Jockey-4_DEu	0.0771935	Deug-Aub-IP
Copia-3_DBp-I	0.0576071	Deug-Aub-IP
GYPSY6_I	0.0371467	Deug-Aub-IP
BEL-2_DEl-I	0.0648796	Deug-Aub-IP
Gypsy-26_DAn-I	0.091656	Deug-Aub-IP
BEL-26_DTa-I	0.0209931	Deug-Aub-IP
Gypsy-11_DBp-LTR	0.0731485	Deug-Aub-IP
Gypsy-8_DAn-I	0.0644943	Deug-Aub-IP
BEL-3_Deu-LTR	0.0977767	Deug-Aub-IP
hAT-1_DEl	0.0833421	Deug-Aub-IP
Copia-2_Deu-LTR	0.0854682	Deug-Aub-IP
Gypsy-9_DVir-I	0.0699507	Deug-Aub-IP
Gypsy-31_DYa-I	0.0264604	Deug-Aub-IP
Gypsy-11_DEu-LTR	0.0712081	Deug-Aub-IP
Polinton-4_DSuz	0.0557023	Deug-Aub-IP
piggyBac-2_DF	0.0692094	Deug-Aub-IP
BEL-26_DTa-LTR	0.0519766	Deug-Aub-IP

## Sheet: Figure_4H_S9C
linkage_type	linkage_value	libraries	mapping_category
g1g9_g2g10_revComp	5.37537	Deug_ovaries_rep1	all	Figure_4H
g2g10_revComp_last9	5.47601	Deug_ovaries_rep1	all	Figure_4H
g1g9_g2g10_revComp	5.95082	Deug_ovaries_rep1	unique	Figure_4H
g2g10_revComp_last9	6.17443	Deug_ovaries_rep1	unique	Figure_4H
g1g9_g2g10_revComp	5.07902	Deug_ovaries_rep2	all	Figure_S9C
g2g10_revComp_last9	5.07126	Deug_ovaries_rep2	all	Figure_S9C
g1g9_g2g10_revComp	5.23495	Deug_ovaries_rep2	unique	Figure_S9C
g2g10_revComp_last9	5.33429	Deug_ovaries_rep2	unique	Figure_S9C
g1g9_g2g10_revComp	4.75114	Deug_ovary-vs-Aub-IP	all	Figure_4H
g2g10_revComp_last9	4.84247	Deug_ovary-vs-Aub-IP	all	Figure_4H
g1g9_g2g10_revComp	5.08616	Deug_ovary-vs-Aub-IP	unique	Figure_4H
g2g10_revComp_last9	5.45396	Deug_ovary-vs-Aub-IP	unique	Figure_4H
g1g9_g2g10_revComp	4.90733	Deug_ovary-vs-Piwi-IP	all	Figure_4H
g2g10_revComp_last9	5.10108	Deug_ovary-vs-Piwi-IP	all	Figure_4H
g1g9_g2g10_revComp	5.2855	Deug_ovary-vs-Piwi-IP	unique	Figure_4H
g2g10_revComp_last9	5.79377	Deug_ovary-vs-Piwi-IP	unique	Figure_4H
g1g9_g2g10_revComp	23.6562	Dmel_ovaries	all	Figure_4H
g2g10_revComp_last9	5.36777	Dmel_ovaries	all	Figure_4H
g1g9_g2g10_revComp	10.5862	Dmel_ovaries	unique	Figure_4H
g2g10_revComp_last9	5.58683	Dmel_ovaries	unique	Figure_4H
g1g9_g2g10_revComp	21.413	Dpse_ovaries	all	Figure_S9C
g2g10_revComp_last9	4.48491	Dpse_ovaries	all	Figure_S9C
g1g9_g2g10_revComp	12.958	Dpse_ovaries	unique	Figure_S9C
g2g10_revComp_last9	5.24326	Dpse_ovaries	unique	Figure_S9C
g1g9_g2g10_revComp	15.2324	mouse_pachytene	all	Figure_4H
g2g10_revComp_last9	6.5873	mouse_pachytene	all	Figure_4H
g1g9_g2g10_revComp	14.9643	mouse_pachytene	unique	Figure_4H
g2g10_revComp_last9	6.5778	mouse_pachytene	unique	Figure_4H
g1g9_g2g10_revComp	5.84369	OSCs	all	Figure_4H
g2g10_revComp_last9	5.49185	OSCs	all	Figure_4H
g1g9_g2g10_revComp	7.63096	OSCs	unique	Figure_4H
g2g10_revComp_last9	6.95593	OSCs	unique	Figure_4H

## Sheet: Figure_S7
5'-5' overlap / nt	frequency	Species, TE
1	0.0202744	D. melanogaster, Diver
2	0.0511903	D. melanogaster, Diver
3	0.032043	D. melanogaster, Diver
4	0.0396596	D. melanogaster, Diver
5	0.0428754	D. melanogaster, Diver
6	0.0410361	D. melanogaster, Diver
7	0.0432128	D. melanogaster, Diver
8	0.0440644	D. melanogaster, Diver
9	0.0476665	D. melanogaster, Diver
10	0.204162	D. melanogaster, Diver
11	0.0445466	D. melanogaster, Diver
12	0.0430964	D. melanogaster, Diver
13	0.04015	D. melanogaster, Diver
14	0.0401405	D. melanogaster, Diver
15	0.0423428	D. melanogaster, Diver
16	0.0417857	D. melanogaster, Diver
17	0.0458627	D. melanogaster, Diver
18	0.0411191	D. melanogaster, Diver
19	0.0459567	D. melanogaster, Diver
20	0.0488146	D. melanogaster, Diver
1	0.0107497	D. pseudoobscura, BEL1_Dpse
2	0.0321876	D. pseudoobscura, BEL1_Dpse
3	0.027731	D. pseudoobscura, BEL1_Dpse
4	0.0226498	D. pseudoobscura, BEL1_Dpse
5	0.027349	D. pseudoobscura, BEL1_Dpse
6	0.0288024	D. pseudoobscura, BEL1_Dpse
7	0.0299284	D. pseudoobscura, BEL1_Dpse
8	0.0320013	D. pseudoobscura, BEL1_Dpse
9	0.0526746	D. pseudoobscura, BEL1_Dpse
10	0.417567	D. pseudoobscura, BEL1_Dpse
11	0.0578432	D. pseudoobscura, BEL1_Dpse
12	0.0305372	D. pseudoobscura, BEL1_Dpse
13	0.026203	D. pseudoobscura, BEL1_Dpse
14	0.0312724	D. pseudoobscura, BEL1_Dpse
15	0.0254684	D. pseudoobscura, BEL1_Dpse
16	0.0332401	D. pseudoobscura, BEL1_Dpse
17	0.0323094	D. pseudoobscura, BEL1_Dpse
18	0.0252283	D. pseudoobscura, BEL1_Dpse
19	0.0276513	D. pseudoobscura, BEL1_Dpse
20	0.0286056	D. pseudoobscura, BEL1_Dpse
1	0.0188965	D. eugracilis, Gypsy-4_DBi
2	0.0919708	D. eugracilis, Gypsy-4_DBi
3	0.03245	D. eugracilis, Gypsy-4_DBi
4	0.0402312	D. eugracilis, Gypsy-4_DBi
5	0.0433642	D. eugracilis, Gypsy-4_DBi
6	0.049512	D. eugracilis, Gypsy-4_DBi
7	0.0474598	D. eugracilis, Gypsy-4_DBi
8	0.0481806	D. eugracilis, Gypsy-4_DBi
9	0.0467615	D. eugracilis, Gypsy-4_DBi
10	0.0506778	D. eugracilis, Gypsy-4_DBi
11	0.0438862	D. eugracilis, Gypsy-4_DBi
12	0.0457089	D. eugracilis, Gypsy-4_DBi
13	0.0541727	D. eugracilis, Gypsy-4_DBi
14	0.0462876	D. eugracilis, Gypsy-4_DBi
15	0.051994	D. eugracilis, Gypsy-4_DBi
16	0.0605015	D. eugracilis, Gypsy-4_DBi
17	0.0538341	D. eugracilis, Gypsy-4_DBi
18	0.0558549	D. eugracilis, Gypsy-4_DBi
19	0.0592481	D. eugracilis, Gypsy-4_DBi
20	0.0590079	D. eugracilis, Gypsy-4_DBi

[truncated: 3 more sheets: Figure_S8B-D, Figure_S8G, Figure_S9B]
